# Supplementary material for: Modeling of Severe Plastic Deformation by HSHPT of As-Cast Ti-Nb-Zr-Ta-Fe-O Gum Alloy for Orthopedic Implant
Source: Materials (Basel). 2023 Apr 18;16(8):3188. doi: 10.3390/ma16083188 (PMC10146787; doi:10.3390/ma16083188)
Supplement: Supplementary file 1 [file materials-16-03188-s001.zip]

Archive with 1 entries (1 files):
- materials-2296570-supplementary.pdf
